# Supplementary material for: Comparison of the effectiveness of immersive and non-immersive virtual reality in the treatment of vertigo in patients with peripheral vestibular dysfunction: a systematic review and meta-analysis
Source: Front Neurol. 2025 Jul 17;16:1638868. doi: 10.3389/fneur.2025.1638868 (PMC12312637; doi:10.3389/fneur.2025.1638868)
Supplement: Supplementary file 2 [file Data_Sheet_2.xlsx]

## Sheet: Sheet1
	Vertigo Improvement Effect
number(year)	Intervention（VR组				control
	Mean	SD	Total		Mean	SD	Total
Garcia 2013	22.87	22.07	23		48.38	22.37	21
Micarelli 2017	26.08	2.92	23		35.73	5.88	24
Phillips 2019	25.4	23.6	14		27.2	27.2	12
Viziano 2019	24.34	2.8	23		35.73	5.88	24
Stankiewicz 2020	6.7	4.17	10		9.6	4.12	10
Shu 2021	5.53	3.2	38		8.61	3.64	38
Lima Rebêlo 2021	-0.2	2.09	20		-2.06	2.12	17
Kanyılmaz 2022	4	10	16		10	11.5	16
Hasimova 2023	3.2	1.67	45		4.92	1.93	42
Ozdil2024	1	1.34	10		5.09	2.3	10
Yan2024a	12.35	1.87	31		27.75	2.11	31
Yan2024b	12.35	1.87	31		26.12	1.89	31
Al-Omari 2025	21	18.34	20		30.7	21.81	20
